# Supplementary material for: Examining the Association Between Equity-Related Factors and EQ-5D-3L Health Utilities of Patients with Cancer
Source: Curr Oncol. 2025 Nov 19;32(11):645. doi: 10.3390/curroncol32110645 (PMC12651012; doi:10.3390/curroncol32110645)
Supplement: Supplementary file 1 [file curroncol-32-00645-s001.zip]

Archive with 1 entries (1 files):
- curroncol-3931559-supplementary.pdf
